# Supplementary material for: Rats exhibit age-related mosaic loss of chromosome Y
Source: Commun Biol. 2021 Dec 21;4:1418. doi: 10.1038/s42003-021-02936-y (PMC8692441; doi:10.1038/s42003-021-02936-y)
Supplement: Supplementary file 3 — Supplementary Data 1–3 [file 42003_2021_2936_MOESM3_ESM.xlsx]

## Sheet: Data 1
Supplementary Data 1. Data for cell division, cell longevity, and length of the telomeres in eleven tissues of rat
No.	Tissue	Cellular longevity (days)* (SuppFig4)	Number of cellular divisions*,** (SuppFig4)	Reference
1	Lung (alveolar cells)	200	3.55	Cameron, I. L. 1971. Cell proliferation and renewal in the mammalian body. In Cellular and Molecular Renewal in the Mammalian Body. I. L. Cameron and J. D. Thrasher, editors. Academic Press, New York. 45-85.
2	Spleen (splenocytes)	15	47.4	Cameron, I. L. 1971. Cell proliferation and renewal in the mammalian body. In Cellular and Molecular Renewal in the Mammalian Body. I. L. Cameron and J. D. Thrasher, editors. Academic Press, New York. 45-85.
3	Heart (cardiomyocytes)	679	1.04	Cameron, I. L. 1971. Cell proliferation and renewal in the mammalian body. In Cellular and Molecular Renewal in the Mammalian Body. I. L. Cameron and J. D. Thrasher, editors. Academic Press, New York. 45-85.
4	Testis (Spermatocytes)	142	5	Cameron, I. L. 1971. Cell proliferation and renewal in the mammalian body. In Cellular and Molecular Renewal in the Mammalian Body. I. L. Cameron and J. D. Thrasher, editors. Academic Press, New York. 45-85.
5	Liver (hepatocytes)	400	1.77	Cameron, I. L. 1971. Cell proliferation and renewal in the mammalian body. In Cellular and Molecular Renewal in the Mammalian Body. I. L. Cameron and J. D. Thrasher, editors. Academic Press, New York. 45-85.
6	Pancreas (beta cells)	31	22.93	S Bonner-Weir (2001) beta-cell turnover: its assessment and implications, Diabetes . Feb;50 Suppl 1:S20-4. doi: 10.2337/diabetes.50.2007.s20.
7	Blood (lymphocytes)	9	79	E H. Belcher and E. B. Harriss (1959) Studies of red cell life span in the rat. J Physiol . May 19;146(2):217-34. doi: 10.1113/jphysiol.1959.sp006190.
8	Muscle (satellite cells)	8	88.87	Schmalbrunch, H. & Lewis, D. M. (2000). Dynamics of nuclei of muscle fibers and connective tissue cells in normal and denervated rat muscles. Muscle and Nerve, 23(4): 617-626.
9	Brain (neuron)	711	1	Cameron, I. L. 1971. Cell proliferation and renewal in the mammalian body. In Cellular and Molecular Renewal in the Mammalian Body. I. L. Cameron and J. D. Thrasher, editors. Academic Press, New York. 45-85.
10	Skin (epidermal cells)	19	37.42	Cameron, I. L. 1971. Cell proliferation and renewal in the mammalian body. In Cellular and Molecular Renewal in the Mammalian Body. I. L. Cameron and J. D. Thrasher, editors. Academic Press, New York. 45-85.
11	Kidney (dendritic cells)	7	101.57	Leszczynski, D., Renkonen, R. & Hayry, P. (1985). Localization and turnover rate of rat renal ‘dendritic’ cells. Scandinavian Journal of Immunology, 21(4): 355-360.
	*data available for rat tissues	**The number of cell divisions was obtained from dividing the cell longevity of each tissue by the mean longevity of the male rat reported in the book (Lifespan Studies on Male and Female Mice and Rats Under SPF-Laboratory Conditions).
No.	Tissue	Relative Telomere Length*** (SuppFig4)	Reference
1	Lung	0.95	Demanelis, K., Jasmine, F., Chen, L. S., Chernoff, M., Tong, L., Delgado, D., Zhang, C., Shinkle, J., et al. (2020). Determinants of telomere length across human tissues. Science, 369(6509): 1333.
2	Spleen	NA	Demanelis, K., Jasmine, F., Chen, L. S., Chernoff, M., Tong, L., Delgado, D., Zhang, C., Shinkle, J., et al. (2020). Determinants of telomere length across human tissues. Science, 369(6509): 1333.
3	Heart	NA	Demanelis, K., Jasmine, F., Chen, L. S., Chernoff, M., Tong, L., Delgado, D., Zhang, C., Shinkle, J., et al. (2020). Determinants of telomere length across human tissues. Science, 369(6509): 1333.
4	Testis	1.92	Demanelis, K., Jasmine, F., Chen, L. S., Chernoff, M., Tong, L., Delgado, D., Zhang, C., Shinkle, J., et al. (2020). Determinants of telomere length across human tissues. Science, 369(6509): 1333.
5	Liver	NA	Demanelis, K., Jasmine, F., Chen, L. S., Chernoff, M., Tong, L., Delgado, D., Zhang, C., Shinkle, J., et al. (2020). Determinants of telomere length across human tissues. Science, 369(6509): 1333.
6	Pancreas	1.06	Demanelis, K., Jasmine, F., Chen, L. S., Chernoff, M., Tong, L., Delgado, D., Zhang, C., Shinkle, J., et al. (2020). Determinants of telomere length across human tissues. Science, 369(6509): 1333.
7	Blood	0.81	Demanelis, K., Jasmine, F., Chen, L. S., Chernoff, M., Tong, L., Delgado, D., Zhang, C., Shinkle, J., et al. (2020). Determinants of telomere length across human tissues. Science, 369(6509): 1333.
8	Muscle	1.36	Demanelis, K., Jasmine, F., Chen, L. S., Chernoff, M., Tong, L., Delgado, D., Zhang, C., Shinkle, J., et al. (2020). Determinants of telomere length across human tissues. Science, 369(6509): 1333.
9	Brain	1.02	Demanelis, K., Jasmine, F., Chen, L. S., Chernoff, M., Tong, L., Delgado, D., Zhang, C., Shinkle, J., et al. (2020). Determinants of telomere length across human tissues. Science, 369(6509): 1333.
10	Skin	1.14	Demanelis, K., Jasmine, F., Chen, L. S., Chernoff, M., Tong, L., Delgado, D., Zhang, C., Shinkle, J., et al. (2020). Determinants of telomere length across human tissues. Science, 369(6509): 1333.
11	Kidney	0.97	Demanelis, K., Jasmine, F., Chen, L. S., Chernoff, M., Tong, L., Delgado, D., Zhang, C., Shinkle, J., et al. (2020). Determinants of telomere length across human tissues. Science, 369(6509): 1333.
	***data available only for human tissues

## Sheet: Data 2
Supplementary Data 2. Data from the 339 samples analyzed with the PCR-based approach (Figure 1)
No.	Tissue	Age	Reads in Autosomal locus	Reads in Y-linked locus	No. Reads		Log10(autosomal locus)	Log10(Y-linked locus)	Coverage index	Normalized.values
1	Blood	22	309098	2	309100		5.18907	0.30103	-4.88804	-4.53177				Sequenced samples (SuppFig1)
2	Blood	22	517318	12	517330		5.41273	1.07918	-4.33355	-3.97728
3	Blood	22	439479	15	439494		5.34191	1.17609	-4.16582	-3.80955
4	Blood	22	416169	24	416193		5.31824	1.38021	-3.93803	-3.58176
5	Blood	22	353732	6	353738		5.24764	0.778151	-4.46949	-4.11323
6	Blood	22	426534	1015	427549		5.32892	3.00647	-2.32246	-1.96619
7	Blood	22	299593	82097	381690		5.1755	4.91433	-0.261174	0.0950913
8	Blood	22	410793	9	410802		5.31259	0.954243	-4.35835	-4.00208
9	Blood	22	351806	85894	437700		5.24527	4.93396	-0.31131	0.0449552
10	Blood	22	363152	42691	405843		5.25906	4.63034	-0.628722	-0.272456
11	Blood	22	626162	14	626176		5.49566	1.14613	-4.34953	-3.99326
12	Blood	22	454111	35584	489695		5.35613	4.55125	-0.804877	-0.448612
13	Blood	24	414961	84	415045		5.31698	1.92428	-3.3927	-3.03643
14	Blood	24	525503	39	525542		5.41955	1.59106	-3.82848	-3.47221
15	Blood	24	305992	38	306030		5.18468	1.57978	-3.6049	-3.24863
16	Blood	24	161964	224	162188		4.90839	2.35025	-2.55814	-2.20187
1	Brain	4	241122	20347	261469		5.08121	4.3085	-0.772706	-0.416441
2	Brain	4	83709	6143	89852		4.62174	3.78838	-0.833362	-0.477096
3	Brain	4	207768	21744	229512		5.01655	4.33734	-0.679209	-0.322944
4	Brain	4	524534	83915	608449		5.41874	4.92384	-0.494904	-0.138638
5	Brain	4	279328	73401	352729		5.14508	4.8657	-0.279382	0.0768832
6	Brain	4	302044	67967	370011		5.17904	4.8323	-0.346742	0.00952354
7	Brain	4	219108	84433	303541		5.03963	4.92651	-0.113116	0.24315
8	Brain	4	161173	51560	212733		4.90626	4.71231	-0.193949	0.162316
9	Brain	4	157401	45370	202771		4.89598	4.65677	-0.239209	0.117057
10	Brain	4	363450	45370	408820		5.25941	4.65677	-0.602646	-0.24638
11	Brain	4	218894	12351	231245		5.0392	4.0917	-0.947502	-0.591236
12	Brain	4	336250	42360	378610		5.22563	4.62696	-0.598676	-0.242411
13	Brain	4	150532	14243	164775		4.8766	4.1536	-0.722997	-0.366732
14	Brain	4	479500	138828	618328		5.37976	5.14248	-0.237282	0.118984
15	Brain	4	209341	57815	267156		5.01982	4.76204	-0.257784	0.0984819
16	Brain	4	169113	16059	185172		4.92715	4.20572	-0.721429	-0.365163
17	Brain	4	223025	38574	261599		5.04732	4.58629	-0.461029	-0.104763
18	Brain	4	257467	50226	307693		5.10969	4.70093	-0.408763	-0.0524973
19	Brain	4	97428	1311	98739		4.68765	3.1176	-1.57005	-1.21379
20	Brain	4	268144	100951	369095		5.12734	5.00411	-0.123227	0.233038
21	Brain	4	267986	26513	294499		5.12708	4.42346	-0.703623	-0.347358
22	Brain	4	217465	30354	247819		5.03636	4.48222	-0.554143	-0.197878
23	Brain	4	240343	59554	299897		5.0798	4.77491	-0.304891	0.0513751
24	Brain	4	241436	70884	312320		5.08177	4.85055	-0.231224	0.125042
25	Brain	4	253169	52219	305388		5.10238	4.71783	-0.384552	-0.0282863
26	Brain	4	252779	37024	289803		5.10171	4.56848	-0.533228	-0.176962
27	Brain	4	319495	27869	347364		5.20343	4.44512	-0.758313	-0.402047
28	Brain	4	112537	7748	120285		4.75027	3.88919	-0.861076	-0.50481
29	Brain	4	279023	29197	308220		5.14461	4.46534	-0.679272	-0.323006
30	Brain	4	445535	75361	520896		5.34785	4.87715	-0.470705	-0.11444
31	Brain	4	358364	100938	459302		5.25329	5.00405	-0.24924	0.107026
32	Brain	4	355906	87936	443842		5.25031	4.94417	-0.306139	0.0501271
33	Brain	4	286969	116333	403302		5.1568	5.0657	-0.0911021	0.265164
34	Brain	4	210285	72826	283111		5.02178	4.86229	-0.159492	0.196774
35	Brain	4	377532	60360	437892		5.27592	4.78075	-0.495175	-0.138909
36	Brain	23	269118	71739	340857		5.12891	4.85576	-0.273157	0.0831082
37	Brain	23	281056	74446	355502		5.14776	4.87184	-0.275921	0.0803442
38	Brain	23	276109	23796	299905		5.14005	4.3765	-0.763547	-0.407281
39	Brain	23	265738	29418	295156		5.12342	4.46861	-0.654811	-0.298545
40	Brain	23	256940	67930	324870		5.1088	4.83206	-0.27674	0.0795256
41	Brain	23	242686	34467	277153		5.08401	4.5374	-0.546611	-0.190346
42	Brain	23	325883	30243	356126		5.21203	4.48062	-0.731407	-0.375141
43	Brain	23	410267	28107	438374		5.31204	4.44881	-0.863222	-0.506956
44	Brain	23	287627	4963	292590		5.1578	3.69574	-1.46206	-1.10579
45	Brain	23	447817	7	447824		5.35007	0.845098	-4.50497	-4.14871
46	Brain	23	281051	6122	287173		5.14776	3.78689	-1.36086	-1.0046
47	Brain	23	245734	21442	267176		5.08944	4.33127	-0.75817	-0.401904
48	Brain	23	291103	28575	319678		5.16302	4.45599	-0.70703	-0.350765
49	Brain	23	291842	24132	315974		5.16412	4.38259	-0.781524	-0.425259
50	Brain	23	279117	6244	285361		5.14476	3.79546	-1.34929	-0.993028
51	Brain	23	372798	47	372845		5.27044	1.6721	-3.59835	-3.24208
52	Brain	23	296168	24010	320178		5.17051	4.38039	-0.790116	-0.43385
53	Brain	23	233321	28741	262062		5.06692	4.4585	-0.608422	-0.252156
54	Brain	23	567764	1108	568872		5.45314	3.04454	-2.4086	-2.05233
55	Brain	24	174961	13844	188805		4.94191	4.14126	-0.80065	-0.444384
56	Brain	24	254265	83309	337574		5.10426	4.92069	-0.183565	0.172701
57	Brain	24	275984	15251	291235		5.13985	4.1833	-0.956556	-0.60029
58	Brain	24	178095	40161	218256		4.94962	4.6038	-0.345817	0.0104484
1	Heart	4	279696	48408	328104		5.14566	4.68492	-0.460739	-0.104473
2	Heart	4	279991	248867	528858		5.14611	5.39597	0.249853	0.606119
3	Heart	4	229533	185929	415462		5.05982	5.26935	0.209532	0.565798
4	Heart	4	244138	261179	505317		5.08661	5.41694	0.330333	0.686599
5	Heart	4	180277	247512	427789		4.95491	5.3936	0.438686	0.794952
6	Heart	23	335262	8977	344239		5.22435	3.95313	-1.27122	-0.914957
7	Heart	23	399115	813	399928		5.30007	2.91009	-2.38998	-2.03371
8	Heart	23	322765	31146	353911		5.20786	4.4934	-0.714454	-0.358188
9	Heart	23	53659	8	53667		4.42861	0.90309	-3.52552	-3.16926
10	Heart	23	336448	77661	414109		5.22589	4.8902	-0.335685	0.0205807
11	Heart	23	306609	177850	484459		5.18555	5.25005	0.064499	0.420765
12	Heart	23	462474	48	462522		5.36406	1.68124	-3.68282	-3.32655
13	Heart	23	405812	36373	442185		5.30729	4.56078	-0.746516	-0.39025
14	Heart	23	292430	141296	433726		5.16499	5.15013	-0.0148621	0.341404
15	Heart	23	331000	84958	415958		5.2188	4.9292	-0.289594	0.0666719
16	Heart	23	219760	60995	280755		5.04092	4.78529	-0.255624	0.100641
17	Heart	23	309065	58106	367171		5.18902	4.76422	-0.424799	-0.0685332
18	Heart	23	277900	40446	318346		5.14286	4.60688	-0.535983	-0.179717
19	Heart	23	284079	95707	379786		5.15241	4.98094	-0.171465	0.1848
20	Heart	23	272093	48129	320222		5.13369	4.68241	-0.451281	-0.0950149
21	Heart	23	299396	111986	411382		5.17522	5.04916	-0.126052	0.230213
22	Heart	23	388990	155723	544713		5.28891	5.19235	-0.0965557	0.25971
23	Heart	24	266981	100918	367899		5.12545	5.00397	-0.121482	0.234784
24	Heart	24	248582	93877	342459		5.09444	4.97256	-0.12188	0.234385
25	Heart	25	227460	157263	384723		5.05588	5.19663	0.140752	0.497017
26	Heart	25	348962	215651	564613		5.24175	5.33375	0.0920033	0.448269
27	Heart	25	287165	8677	295842		5.1571	3.93837	-1.21873	-0.862466
28	Heart	25	335685	52682	388367		5.2249	4.72166	-0.50324	-0.146974
1	Kidney	4	155319	20358	175677		4.89019	4.30874	-0.581459	-0.225194
2	Kidney	4	253277	66525	319802		5.10257	4.82298	-0.279581	0.0766848
3	Kidney	4	260001	20740	280741		5.11395	4.31681	-0.797136	-0.440871
4	Kidney	4	306908	11566	318474		5.18598	4.06318	-1.1228	-0.766529
5	Kidney	4	253432	42109	295541		5.10283	4.62437	-0.478457	-0.122191
6	Kidney	4	460327	143639	603966		5.36204	5.15727	-0.204764	0.151502
7	Kidney	4	397829	168883	566712		5.29867	5.22759	-0.0710805	0.285185
8	Kidney	4	413272	143420	556692		5.31521	5.15661	-0.158596	0.197669
9	Kidney	4	403754	67837	471591		5.30509	4.83147	-0.47362	-0.117355
10	Kidney	4	370125	155246	525371		5.26732	5.19102	-0.076298	0.279968
11	Kidney	4	395282	73906	469188		5.29588	4.86868	-0.427197	-0.0709317
12	Kidney	23	223684	37718	261402		5.0486	4.57655	-0.472056	-0.115791
13	Kidney	23	226270	23703	249973		5.0536	4.3748	-0.678794	-0.322528
14	Kidney	23	221292	2718	224010		5.04394	3.43425	-1.60969	-1.25342
15	Kidney	23	284433	8	284441		5.15295	0.90309	-4.24986	-3.89359
16	Kidney	23	306713	2875	309588		5.1857	3.45864	-1.72706	-1.3708
17	Kidney	23	361722	15	361737		5.25734	1.17609	-4.08125	-3.72499
18	Kidney	23	318468	543	319011		5.20204	2.7348	-2.46724	-2.11097
19	Kidney	23	345825	33006	378831		5.23783	4.51859	-0.719233	-0.362968
20	Kidney	23	288200	56025	344225		5.15866	4.74838	-0.410282	-0.0540165
21	Kidney	23	366397	197	366594		5.26292	2.29447	-2.96846	-2.61219
22	Kidney	23	361423	63	361486		5.25699	1.79934	-3.45765	-3.10138
23	Kidney	23	282652	40	282692		5.15022	1.60206	-3.54816	-3.1919
24	Kidney	23	262479	29868	292347		5.11806	4.47521	-0.642858	-0.286593
25	Kidney	23	224541	26391	250932		5.05027	4.42146	-0.62881	-0.272544
26	Kidney	23	359871	147	360018		5.25512	2.16732	-3.0878	-2.73153
27	Kidney	23	203678	30102	233780		5.00791	4.4786	-0.529319	-0.173053
28	Kidney	23	214240	95	214335		5.02987	1.97772	-3.05215	-2.69588
29	Kidney	24	396500	566	397066		5.29721	2.75282	-2.5444	-2.18813
30	Kidney	24	231419	86328	317747		5.06337	4.93615	-0.127217	0.229048
31	Kidney	24	181055	10855	191910		4.95678	4.03563	-0.921151	-0.564885
32	Kidney	24	215844	32998	248842		5.03311	4.51849	-0.514622	-0.158357
33	Kidney	25	389794	42103	431897		5.28981	4.62431	-0.665492	-0.309226
1	Liver	4	429786	51702	481488		5.33222	4.71351	-0.618715	-0.262449
2	Liver	4	432006	120202	552208		5.33446	5.07991	-0.254548	0.101718
3	Liver	4	339202	196394	535596		5.22943	5.29313	0.0636998	0.419965
4	Liver	4	351394	154997	506391		5.24476	5.19032	-0.0544411	0.301825
5	Liver	4	367251	85024	452275		5.26393	4.92954	-0.334391	0.0218742
6	Liver	4	423080	90527	513607		5.32539	4.95678	-0.368614	-0.0123487
7	Liver	4	354520	78045	432565		5.24861	4.89235	-0.356266	0
8	Liver	4	388372	53375	441747		5.28822	4.72734	-0.56088	-0.204614
9	Liver	4	443644	103324	546968		5.346	5.0142	-0.331803	0.0244623
10	Liver	4	356569	166438	523007		5.25111	5.22125	-0.0298611	0.326405
11	Liver	4	475450	31671	507121		5.37607	4.50066	-0.875413	-0.519147
12	Liver	4	382718	68935	451653		5.28185	4.83844	-0.443409	-0.0871435
13	Liver	4	376115	16531	392646		5.27429	4.2183	-1.05599	-0.699726
14	Liver	4	394726	159270	553996		5.29527	5.20213	-0.0931318	0.263134
15	Liver	4	395601	95220	490821		5.29623	4.97873	-0.317499	0.0387665
16	Liver	4	363456	61840	425296		5.25942	4.79127	-0.468152	-0.111887
17	Liver	4	391007	94764	485771		5.29115	4.97664	-0.314511	0.0417545
18	Liver	4	419009	34732	453741		5.32119	4.54073	-0.780464	-0.424198
19	Liver	4	437896	155498	593394		5.34034	5.19172	-0.148616	0.207649
20	Liver	4	515575	19032	534607		5.41126	4.27948	-1.13178	-0.775512
21	Liver	4	418774	55896	474670		5.32095	4.74738	-0.573569	-0.217303
22	Liver	4	412518	105715	518233		5.31441	5.02414	-0.290276	0.0659894
23	Liver	4	294737	12751	307488		5.1684	4.10554	-1.06286	-0.706595
24	Liver	4	422169	45268	467437		5.32446	4.65579	-0.668665	-0.312399
25	Liver	4	349818	102172	451990		5.24281	5.00933	-0.23348	0.122785
26	Liver	4	442223	14787	457010		5.34461	4.16988	-1.17473	-0.818466
27	Liver	4	409273	31174	440447		5.31098	4.49379	-0.817191	-0.460925
28	Liver	4	530685	41091	571776		5.42381	4.61375	-0.81006	-0.453794
29	Liver	23	370624	71215	441839		5.2679	4.85257	-0.415332	-0.0590664
30	Liver	23	193100	17036	210136		4.98475	4.23137	-0.753385	-0.397119
31	Liver	23	459556	20495	480051		5.36131	4.31165	-1.04966	-0.693395
32	Liver	23	416878	4109	420987		5.31898	3.61374	-1.70524	-1.34898
33	Liver	23	356156	24927	381083		5.25061	4.39667	-0.85394	-0.497675
34	Liver	23	459214	43727	502941		5.36099	4.64075	-0.720235	-0.36397
35	Liver	23	397065	104227	501292		5.29783	5.01798	-0.279851	0.0764143
36	Liver	23	405613	33666	439279		5.30708	4.52719	-0.77989	-0.423625
37	Liver	23	258519	104255	362774		5.11146	5.0181	-0.0933656	0.2629
38	Liver	23	228574	87394	315968		5.058	4.94148	-0.116515	0.23975
39	Liver	23	302494	46264	348758		5.17969	4.66524	-0.514444	-0.158178
40	Liver	23	294809	73966	368775		5.16851	4.86903	-0.299479	0.0567871
41	Liver	23	245930	66920	312850		5.08978	4.82556	-0.264226	0.0920401
42	Liver	23	295407	19001	314408		5.16939	4.27878	-0.890614	-0.534349
43	Liver	23	301903	125222	427125		5.17884	5.09768	-0.0811568	0.275109
44	Liver	24	231351	41692	273043		5.06324	4.62005	-0.443189	-0.086923
45	Liver	24	400765	24735	425500		5.30186	4.39331	-0.908548	-0.552282
46	Liver	25	299434	5	299439		5.17527	0.69897	-4.4763	-4.12004
47	Liver	25	473924	130	474054		5.37468	2.11394	-3.26074	-2.90447
48	Liver	25	610938	7	610945		5.48497	0.845098	-4.63987	-4.2836
1	Lung	4	366535	149179	515714		5.26309	5.17371	-0.0893778	0.266888
2	Lung	4	427968	151852	579820		5.33038	5.18142	-0.148961	0.207305
3	Lung	4	337294	180674	517968		5.22698	5.2569	0.029917	0.386183
4	Lung	4	310071	123606	433677		5.19043	5.09204	-0.0983916	0.257874
5	Lung	4	380389	123606	503995		5.2792	5.09204	-0.187158	0.169107
6	Lung	4	352563	105702	458265		5.24621	5.02408	-0.222124	0.134142
7	Lung	4	302270	127038	429308		5.17937	5.10393	-0.0754314	0.280834
8	Lung	23	357335	194337	551672		5.25205	5.28856	0.0365099	0.392776
9	Lung	23	331598	87621	419219		5.21958	4.94261	-0.276974	0.079292
10	Lung	23	462828	300006	762834		5.36439	5.47713	0.11274	0.469006
11	Lung	23	550789	6311	557100		5.43996	3.8001	-1.63986	-1.28359
12	Lung	23	547268	2862	550130		5.43717	3.45667	-1.9805	-1.62423
13	Lung	23	437052	101326	538378		5.3395	5.00572	-0.333782	0.0224834
14	Lung	23	268559	250093	518652		5.12801	5.3981	0.270092	0.626357
15	Lung	23	416007	157655	573662		5.31807	5.19771	-0.120363	0.235903
16	Lung	23	166106	86776	252882		4.91936	4.9384	0.0190443	0.37531
17	Lung	23	374442	161851	536293		5.27235	5.20912	-0.0632392	0.293026
18	Lung	23	207090	48406	255496		5.01513	4.6849	-0.33023	0.0260357
19	Lung	23	429675	127960	557635		5.33211	5.10707	-0.225036	0.13123
20	Lung	23	410892	61872	472764		5.3127	4.79149	-0.521204	-0.164938
21	Lung	23	592073	1893	593966		5.47135	3.27715	-2.19419	-1.83793
22	Lung	23	354592	26253	380845		5.2487	4.41918	-0.82952	-0.473254
23	Lung	23	432717	41823	474540		5.33517	4.62142	-0.713759	-0.357493
24	Lung	23	444289	65013	509302		5.34664	4.813	-0.533635	-0.17737
25	Lung	23	420717	68324	489041		5.32296	4.83457	-0.488387	-0.132121
26	Lung	25	380596	92640	473236		5.27943	4.9668	-0.312636	0.04363
27	Lung	25	329451	119851	449302		5.21676	5.07864	-0.138119	0.218146
28	Lung	25	277219	136198	413417		5.14179	5.13417	-0.00762227	0.348643
1	Muscle	4	326211	151208	477419		5.21247	5.17957	-0.0328938	0.323372
2	Muscle	4	401638	95109	496747		5.3028	4.97822	-0.324583	0.0316825
3	Muscle	4	337649	196982	534631		5.22744	5.29443	0.0669911	0.423257
4	Muscle	4	338721	239140	577861		5.22881	5.37865	0.14984	0.506106
5	Muscle	4	372817	270818	643635		5.27047	5.43268	0.162212	0.518477
6	Muscle	23	476935	31116	508051		5.37743	4.49298	-0.884445	-0.52818
7	Muscle	23	422868	815	423683		5.32517	2.91116	-2.41402	-2.05775
8	Muscle	23	352423	136037	488460		5.24603	5.13366	-0.112377	0.243888
9	Muscle	23	308565	143271	451836		5.18832	5.15616	-0.0321584	0.324107
10	Muscle	23	390816	93811	484627		5.29094	4.97225	-0.318689	0.0375771
11	Muscle	23	421872	38695	460567		5.32415	4.58765	-0.736496	-0.38023
12	Muscle	23	474287	10276	484563		5.37501	4.01182	-1.36319	-1.00692
1	Pancreas	4	188825	69157	257982		4.97503	4.83984	-0.135193	0.221072
2	Pancreas	4	297071	31914	328985		5.17183	4.50398	-0.667849	-0.311583
3	Pancreas	4	301119	23802	324921		5.17771	4.37661	-0.801095	-0.444829
4	Pancreas	4	312612	13423	326035		5.19398	4.12785	-1.06613	-0.70986
5	Pancreas	4	296070	36923	332993		5.17036	4.5673	-0.603067	-0.246802
6	Pancreas	4	121882	6297	128179		4.78491	3.79913	-0.985776	-0.62951
7	Pancreas	4	492937	168726	661663		5.39176	5.22718	-0.164579	0.191686
8	Pancreas	4	642122	30050	672172		5.50659	4.47784	-1.02874	-0.672477
9	Pancreas	4	170040	10652	180692		4.92952	4.02743	-0.90209	-0.545824
10	Pancreas	23	311729	6534	318263		5.19275	3.81518	-1.37757	-1.0213
11	Pancreas	23	263391	57634	321025		5.11957	4.76068	-0.358892	-0.00262651
12	Pancreas	23	241493	66233	307726		5.08187	4.82107	-0.2608	0.0954655
13	Pancreas	23	298608	101992	400600		5.17407	5.00857	-0.165505	0.19076
14	Pancreas	23	359733	164	359897		5.25495	2.21484	-3.04011	-2.68384
15	Pancreas	23	307283	100004	407287		5.18651	5.00002	-0.186491	0.169774
16	Pancreas	23	303689	138947	442636		5.1814	5.14285	-0.0385499	0.317716
17	Pancreas	23	288961	71964	360925		5.15981	4.85712	-0.302694	0.0535717
18	Pancreas	23	261022	53147	314169		5.11565	4.72548	-0.390168	-0.0339027
19	Pancreas	23	272873	62359	335232		5.13493	4.7949	-0.340031	0.0162342
20	Pancreas	23	415421	7440	422861		5.31746	3.87157	-1.44589	-1.08962
21	Pancreas	23	376094	26304	402398		5.27427	4.42002	-0.854245	-0.497979
22	Pancreas	23	519491	17568	537059		5.41455	4.24472	-1.16983	-0.81356
23	Pancreas	23	460674	65988	526662		5.36236	4.81946	-0.542899	-0.186633
24	Pancreas	23	228778	76937	305715		5.05838	4.88614	-0.172249	0.184017
25	Pancreas	23	287504	2780	290284		5.15761	3.44404	-1.71357	-1.3573
26	Pancreas	23	282458	7623	290081		5.14992	3.88213	-1.2678	-0.911532
27	Pancreas	23	240652	39834	280486		5.08036	4.60025	-0.480106	-0.12384
28	Pancreas	23	307799	16045	323844		5.18724	4.20534	-0.981897	-0.625632
1	Skin	23	302839	185194	488033		5.18018	5.26763	0.0874451	0.443711
2	Skin	23	495218	97446	592664		5.39377	4.98876	-0.405002	-0.0487367
3	Skin	23	414000	16100	430100		5.31597	4.20683	-1.10914	-0.752879
4	Skin	23	405578	194838	600416		5.30704	5.28967	-0.0173707	0.338895
5	Skin	23	390008	320677	710685		5.29004	5.50607	0.216024	0.57229
6	Skin	23	491694	2006	493700		5.39066	3.30233	-2.08833	-1.73207
7	Skin	23	334407	75702	410109		5.22325	4.87911	-0.344138	0.0121276
8	Skin	23	393201	142897	536098		5.29358	5.15502	-0.138562	0.217704
9	Skin	23	516459	128	516587		5.41201	2.10721	-3.3048	-2.94853
10	Skin	23	487883	4324	492207		5.38729	3.63589	-1.7514	-1.39513
11	Skin	23	448944	52359	501303		5.35116	4.71899	-0.632171	-0.275905
12	Skin	23	393166	1202	394368		5.29355	3.0799	-2.21364	-1.85738
1	Spleen	4	318128	70564	388692		5.20157	4.84858	-0.352989	0.00327695
2	Spleen	4	288868	55576	344444		5.15967	4.74489	-0.414782	-0.0585165
3	Spleen	4	217013	113940	330953		5.03546	5.05668	0.0212205	0.377486
4	Spleen	23	260760	97547	358307		5.11521	4.98921	-0.125997	0.230269
5	Spleen	23	218389	62124	280513		5.0382	4.79326	-0.244941	0.111324
6	Spleen	23	212810	77510	290320		5.02696	4.88936	-0.137604	0.218661
7	Spleen	23	287061	13938	300999		5.15694	4.1442	-1.01274	-0.656478
8	Spleen	23	215681	56378	272059		5.03278	4.75111	-0.281672	0.0745934
9	Spleen	23	339056	16678	355734		5.22924	4.22214	-1.0071	-0.650832
10	Spleen	23	232528	55249	287777		5.06545	4.74232	-0.323121	0.0331448
11	Spleen	23	254264	13310	267574		5.10425	4.12418	-0.980077	-0.623811
12	Spleen	23	322576	78878	401454		5.2076	4.89696	-0.310646	0.0456195
13	Spleen	23	304861	58467	363328		5.18307	4.76691	-0.416161	-0.0598954
14	Spleen	23	271177	117156	388333		5.13222	5.06876	-0.0634583	0.292807
15	Spleen	23	301119	67324	368443		5.17771	4.82817	-0.349538	0.00672741
16	Spleen	23	1092732	176503	1269235		5.73748	5.24675	-0.490732	-0.134466
17	Spleen	23	1001713	337212	1338925		5.69971	5.5279	-0.17181	0.184455
18	Spleen	23	381142	10828	391970		5.28006	4.03455	-1.24551	-0.889243
19	Spleen	23	229790	116466	346256		5.0603	5.0662	0.00589803	0.362164
20	Spleen	23	232027	106326	338353		5.06451	5.02664	-0.0378691	0.318397
21	Spleen	23	236356	131265	367621		5.07254	5.11815	0.0456123	0.401878
22	Spleen	23	282081	76240	358321		5.14934	4.88218	-0.267161	0.0891047
23	Spleen	23	257230	92529	349759		5.10929	4.96628	-0.143014	0.213252
24	Spleen	23	526645	28446	555091		5.42049	4.45402	-0.966467	-0.610201
25	Spleen	23	520728	28053	548781		5.41558	4.44798	-0.967602	-0.611336
1	Testis	4	438178	2248	440426		5.34062	3.3518	-1.98882	-1.63256
2	Testis	4	423830	607	424437		5.32616	2.78319	-2.54297	-2.18671
3	Testis	4	394535	13546	408081		5.29506	4.13181	-1.16324	-0.806979
4	Testis	4	344937	1758	346695		5.23671	3.24502	-1.99169	-1.63543
5	Testis	4	325544	12240	337784		5.21158	4.08778	-1.1238	-0.767533
6	Testis	4	415345	3716	419061		5.31738	3.57008	-1.7473	-1.39104
7	Testis	4	453798	4498	458296		5.35583	3.65302	-1.70281	-1.34655
8	Testis	4	370703	7524	378227		5.268	3.87645	-1.39155	-1.03528
9	Testis	4	387454	7579	395033		5.28719	3.87961	-1.40758	-1.05131
10	Testis	4	483983	33	484016		5.3838	1.51851	-3.86529	-3.50902
11	Testis	4	524206	3682	527888		5.41847	3.56608	-1.85239	-1.49612
12	Testis	4	410407	98	410505		5.31218	1.99123	-3.32096	-2.96469
13	Testis	4	401647	5951	407598		5.30281	3.77459	-1.52822	-1.17196
14	Testis	4	470877	16629	487506		5.37188	4.22087	-1.15101	-0.794746
15	Testis	4	485796	107847	593643		5.38542	5.03281	-0.352616	0.00364979
16	Testis	4	420660	854	421514		5.3229	2.93146	-2.39144	-2.03518
17	Testis	4	580016	107	580123		5.46241	2.02938	-3.43303	-3.07676
18	Testis	4	406085	8130	414215		5.30759	3.91009	-1.3975	-1.04123
19	Testis	4	417360	3858	421218		5.31948	3.58636	-1.73312	-1.37685
20	Testis	4	294749	6618	301367		5.16842	3.82073	-1.3477	-0.99143
21	Testis	4	405400	440	405840		5.30685	2.64345	-2.6634	-2.30714
22	Testis	4	474020	3043	477063		5.37477	3.4833	-1.89146	-1.5352
23	Testis	4	504514	80	504594		5.40184	1.90309	-3.49875	-3.14249
24	Testis	4	417232	974	418206		5.31935	2.98856	-2.33079	-1.97452
25	Testis	4	399273	6317	405590		5.30024	3.80051	-1.49973	-1.14346
26	Testis	4	435970	19	435989		5.33843	1.27875	-4.05967	-3.70341
27	Testis	4	494702	4115	498817		5.39331	3.61437	-1.77894	-1.42268
28	Testis	4	378346	17380	395726		5.27686	4.24005	-1.03681	-0.680544
29	Testis	4	473524	1306	474830		5.37431	3.11594	-2.25837	-1.9021
30	Testis	4	416914	8466	425380		5.31902	3.92768	-1.39134	-1.03507
31	Testis	4	414447	17748	432195		5.31644	4.24915	-1.06729	-0.711024
32	Testis	23	553721	307	554028		5.44226	2.48714	-2.95512	-2.59886
33	Testis	23	344212	35812	380024		5.2358	4.55403	-0.681767	-0.325502
34	Testis	23	289643	17363	307006		5.16083	4.23962	-0.921208	-0.564943
35	Testis	23	225147	5784	230931		5.05144	3.76223	-1.28921	-0.932942
36	Testis	23	392307	44496	436803		5.2926	4.64832	-0.644275	-0.288009
37	Testis	23	386064	32840	418904		5.28563	4.5164	-0.769226	-0.412961
38	Testis	23	399513	33369	432882		5.3005	4.52334	-0.777158	-0.420892
39	Testis	23	461174	1	461175		5.36283	0	-5.36283	-5.00657
40	Testis	23	415797	39493	455290		5.31785	4.59652	-0.721331	-0.365066
41	Testis	23	363782	45217	408999		5.25981	4.6553	-0.604509	-0.248244
42	Testis	23	396825	33169	429994		5.29757	4.52073	-0.776837	-0.420571
43	Testis	23	506908	2187	509095		5.4039	3.33985	-2.06405	-1.70778
44	Testis	23	515386	1710	517096		5.4111	3.233	-2.17811	-1.82184
45	Testis	23	381597	74922	456519		5.28057	4.87461	-0.405966	-0.0496999
46	Testis	23	468487	17	468504		5.36967	1.23045	-4.13922	-3.78295
47	Testis	23	542133	997	543130		5.43308	2.9987	-2.43438	-2.07812
48	Testis	24	420155	865	421020		5.32238	2.93702	-2.38536	-2.0291
49	Testis	24	441579	4726	446305		5.34398	3.67449	-1.66948	-1.31322
50	Testis	24	538930	2524	541454		5.4305	3.40209	-2.02841	-1.67215
51	Testis	24	490629	9757	500386		5.38972	3.98932	-1.40041	-1.04414

## Sheet: Data 3
Supplementary Data 3. Data from the 60 re-sequenced genomes
				Median Coverage of Uniquely Mapped Reads
	tissue	age	total.reads	chr1	chr2	chr3	chr4	chr5	chr6	chr7	chr8	chr9	chr10	chr11	chr12	chr13	chr14	chr15	chr16	chr17	chr18	chr19	chr20	chrX	chrY	median.autosomes	(median.autosomes)/2	diff.median.coverage Y (Figure 2a-b, SuppFig3, SuppFig4)	diff.median.coverage X (Figure 2b-c, SuppFig3)	median of log2 ratios (Figure 4a)	variance of log2 ratios (Figure 4b)	median of diff.median.coverage Y (SuppFig9)	PCR (SuppFig2)	NCBI/SRA
1	liver	1	204561044	5	6	5	6	6	6	5	5	6	5	6	5	6	6	6	6	5	6	5	5	3	3	6	3	0	0	0	0	0	0	SRR957686
1	blood	22	256676698	8	8	8	8	8	8	8	8	8	8	8	8	8	8	8	8	8	8	8	8	4	3	8	4	-1	0	-0.321928	0.122852	1.44137	-3.97728	PRJNA752649
2	blood	22	293907792	9	9	9	9	9	9	9	9	9	10	9	10	9	9	9	9	9	9	10	9	4	3	9	4.5	-1.5	-0.5	-0.514573	0.199771	1.70575	-4.53177	PRJNA752649
3	blood	22	262179146	8	8	8	8	8	8	8	8	8	8	8	8	8	8	8	8	8	8	8	8	4	3	8	4	-1	0	-0.321928	0.12346	1.47656	-4.11323	PRJNA752649
4	blood	22	304816852	10	9	10	10	10	10	10	10	10	10	9	10	10	10	10	10	10	10	10	10	5	4	10	5	-1	0	-0.584963	0.317261	1.69529	-4.00208	PRJNA752649
5	blood	22	208193964	7	7	7	7	7	7	7	7	7	7	7	7	7	7	7	7	7	7	7	7	4	3	7	3.5	-0.5	0.5	-0.192645	0.0890938	1.21873	-3.99326	PRJNA752649
6	brain	23	292581150	9	9	9	9	9	9	9	9	9	9	9	9	9	9	9	9	9	9	9	9	5	4	9	4.5	-0.5	0.5	-0.514573	0.171867	1.75519	-1.10579	PRJNA752649
7	brain	23	234849382	8	7	8	8	8	8	8	8	8	8	8	8	8	8	8	8	8	8	8	8	4	3	8	4	-1	0	-0.415038	0.101046	1.29864	-3.24208	PRJNA752649
8	brain	23	212775542	7	7	7	7	7	7	7	7	7	7	7	7	7	7	7	7	7	7	7	7	4	3	7	3.5	-0.5	0.5	-0.192645	0.0704671	1.00523	-2.05233	PRJNA752649
9	brain	23	233889314	7	7	7	7	7	7	7	8	7	8	7	8	7	7	7	7	7	7	8	7	4	3	7	3.5	-0.5	0.5	-0.192645	0.10209	1.31581	-1.21379	PRJNA752649
10	brain	23	274188652	9	8	9	9	9	9	9	9	9	9	9	9	9	9	9	9	9	9	9	9	4	3	9	4.5	-1.5	-0.5	-0.678072	0.174195	1.32335	-4.14871	PRJNA752649
11	heart	23	254125864	9	8	9	9	9	9	9	9	9	10	9	10	9	9	9	9	9	9	9	9	4	3	9	4.5	-1.5	-0.5	-0.678072	0.222082	1.71117	-3.32655	PRJNA752649
12	heart	23	253119592	9	8	9	8	9	8	9	9	8	9	8	9	8	8	8	8	9	8	9	9	4	3	8.5	4.25	-1.25	-0.25	-0.415038	0.14197	1.57891	-3.16926	PRJNA752649
13	heart	23	275253806	10	9	9	9	9	10	10	10	10	9	9	9	9	9	9	9	10	10	10	10	4	3	9	4.5	-1.5	-0.5	-0.678072	0.185016	1.42491	-2.03371	PRJNA752649
14	heart	23	252627144	8	8	8	8	8	8	8	8	8	9	8	9	8	8	8	8	8	8	9	8	4	3	8	4	-1	0	-0.415038	0.109851	1.27106	-0.914957	PRJNA752649
15	heart	23	241848942	8	8	8	8	8	8	8	8	8	9	8	9	8	8	8	8	8	8	9	8	4	3	8	4	-1	0	-0.415038	0.106284	1.25084	-0.862466	PRJNA752649
16	kidney	23	265805780	9	9	9	9	9	9	9	9	9	9	9	9	9	9	9	9	9	9	9	9	4	3	9	4.5	-1.5	-0.5	-0.678072	0.185473	1.49434	-3.89359	PRJNA752649
17	kidney	23	313620872	10	10	10	10	10	10	10	10	10	10	10	11	10	10	10	10	10	10	10	10	5	4	10	5	-1	0	-0.584963	0.336827	1.79191	-3.72499	PRJNA752649
18	kidney	23	209601454	7	7	7	7	7	7	7	7	7	7	7	7	7	7	7	7	7	7	7	7	3	3	7	3.5	-0.5	-0.5	-0.263034	0.103938	1.07271	-1.3708	PRJNA752649
19	kidney	23	266509480	9	9	9	9	9	9	9	9	9	9	9	10	9	9	9	9	9	9	9	9	4	3	9	4.5	-1.5	-0.5	-0.678072	0.166738	1.23516	-3.1919	PRJNA752649
20	kidney	23	276065254	9	9	9	9	9	9	9	9	9	9	9	9	9	9	9	9	9	9	9	9	4	3	9	4.5	-1.5	-0.5	-0.678072	0.14971	1.29649	-3.10138	PRJNA752649
21	kidney	23	284857616	10	9	10	9	10	10	10	10	10	10	9	10	9	9	9	10	10	10	10	9	5	4	10	5	-1	0	-0.415038	0.183665	1.66057	-2.73153	PRJNA752649
22	kidney	23	218078890	8	7	8	7	7	7	7	8	7	8	7	7	7	7	7	7	8	8	8	7	4	3	7	3.5	-0.5	0.5	-0.192645	0.0839681	1.0948	-2.69588	PRJNA752649
23	kidney	24	248675242	9	8	9	8	8	9	8	9	9	9	8	8	8	8	8	9	9	9	9	8	4	3	8.5	4.25	-1.25	-0.25	-0.415038	0.135074	1.23711	-2.18813	PRJNA752649
24	kidney	24	245135616	8	8	8	8	8	8	8	8	8	8	8	8	8	8	8	8	8	8	8	8	4	3	8	4	-1	0	-0.415038	0.12215	1.41589	-2.61219	PRJNA752649
25	kidney	24	209678608	7	7	7	7	7	7	7	7	7	7	7	7	7	7	7	7	7	7	7	7	4	3	7	3.5	-0.5	0.5	-0.192645	0.0979692	1.4044	-2.11097	PRJNA752649
26	liver	23	242790856	8	8	8	8	8	8	8	8	8	9	8	9	8	8	8	8	8	8	9	8	4	3	8	4	-1	0	-0.415038	0.131575	1.23068	-4.2836	PRJNA752649
27	liver	23	245039780	9	8	9	9	9	9	9	9	9	9	8	9	8	8	8	9	9	9	9	8	4	3	9	4.5	-1.5	-0.5	-0.415038	0.0980946	1.29145	-4.12004	PRJNA752649
28	liver	23	252718994	8	8	8	8	8	8	8	8	8	8	8	8	8	8	8	8	8	8	8	8	4	3	8	4	-1	0	-0.321928	0.122629	1.20836	-1.34898	PRJNA752649
29	liver	25	247017072	8	8	8	8	8	8	8	8	8	9	8	9	8	8	8	8	8	8	9	8	4	3	8	4	-1	0	-0.415038	0.111085	1.40476	-0.818466	PRJNA752649
30	liver	25	247017072	9	9	9	9	9	9	9	9	9	9	9	9	9	9	9	9	9	9	9	9	4	3	9	4.5	-1.5	-0.5	-0.678072	0.200594	1.59784	-2.90447	PRJNA752649
31	lung	23	276117580	9	9	9	9	9	9	9	9	9	9	9	9	9	9	9	9	9	9	9	9	4	4	9	4.5	-0.5	-0.5	-0.415038	0.175179	1.45752	-0.357493	PRJNA752649
32	lung	23	258552318	9	8	9	8	9	9	9	9	8	9	8	9	8	8	8	8	9	9	9	8	4	3	9	4.5	-1.5	-0.5	-0.415038	0.138554	1.76927	-1.62423	PRJNA752649
33	lung	23	316155254	10	9	10	10	10	10	10	10	10	10	10	10	10	10	10	10	10	10	10	10	5	4	10	5	-1	0	-0.736966	0.305437	1.56786	-1.28359	PRJNA752649
34	lung	23	308337080	9	9	9	9	9	9	9	9	9	9	9	9	9	9	9	9	9	9	9	9	4	4	9	4.5	-0.5	-0.5	-0.415038	0.158355	1.57683	-0.473254	PRJNA752649
35	lung	23	253614734	8	8	8	8	8	8	8	8	8	8	8	8	8	8	8	8	8	8	8	8	4	3	8	4	-1	0	-0.415038	0.135099	1.27922	-1.83793	PRJNA752649
36	muscle	23	228963616	8	7	8	7	7	7	7	8	7	8	7	8	7	7	7	7	7	7	8	8	3	3	7	3.5	-0.5	-0.5	-0.192645	0.124976	1.01783	-0.52818	PRJNA752649
37	muscle	23	234869662	8	7	8	7	7	8	8	8	8	8	7	7	7	7	7	8	7	8	8	7	4	3	7.5	3.75	-0.75	0.25	-0.192645	0.110443	1.37864	-1.00692	PRJNA752649
38	muscle	23	238291972	8	7	8	8	8	8	8	8	8	8	7	8	8	7	7	8	8	8	8	8	4	3	8	4	-1	0	-0.415038	0.170147	1.23362	-2.05775	PRJNA752649
39	muscle	23	240030542	7	7	8	7	7	7	7	8	7	8	7	8	7	7	7	8	7	7	8	7	4	3	7	3.5	-0.5	0.5	-0.192645	0.0897117	1.0955	-0.38023	PRJNA752649
40	muscle	23	226185606	7	7	7	7	7	7	7	7	7	7	7	7	7	7	7	7	7	7	7	7	3	3	7	3.5	-0.5	-0.5	-0.192645	0.0985441	0.995426	0.0316825	PRJNA752649
41	pancreas	23	258993078	9	8	9	9	9	9	9	9	9	9	9	9	8	8	8	9	9	9	9	8	4	3	9	4.5	-1.5	-0.5	-0.415038	0.129672	1.74421	-2.68384	PRJNA752649
42	pancreas	23	260138748	8	8	8	8	8	8	8	8	8	8	8	8	8	8	8	8	8	8	8	8	4	3	8	4	-1	0	-0.321928	0.150566	1.90441	-1.3573	PRJNA752649
43	pancreas	23	268444302	8	8	8	8	8	8	8	8	8	8	8	8	8	8	8	8	8	8	8	8	4	3	8	4	-1	0	-0.321928	0.0989189	1.34384	-1.08962	PRJNA752649
44	pancreas	23	215784998	7	7	7	7	7	7	7	7	7	7	7	7	7	7	7	7	7	7	7	7	4	3	7	3.5	-0.5	0.5	-0.192645	0.0757207	1.17491	-1.0213	PRJNA752649
45	pancreas	23	261716134	8	8	8	8	8	8	8	8	8	9	8	9	8	8	8	8	8	8	9	8	4	3	8	4	-1	0	-0.415038	0.123399	1.40128	-0.911532	PRJNA752649
46	skin	23	254409736	8	8	8	8	8	8	8	8	8	8	8	8	8	8	8	8	8	8	8	8	4	3	8	4	-1	0	-0.415038	0.130024	1.37044	-1.85738	PRJNA752649
47	skin	23	249378726	8	8	8	8	8	8	8	8	8	8	8	8	8	8	8	8	8	8	8	8	4	3	8	4	-1	0	-0.415038	0.114812	1.29856	-1.73207	PRJNA752649
48	skin	23	219682054	7	7	7	7	7	7	7	7	7	8	7	8	7	7	7	7	7	7	8	7	3	3	7	3.5	-0.5	-0.5	-0.263034	0.0881553	1.02161	-0.752879	PRJNA752649
49	skin	23	316327316	10	10	10	10	10	10	10	10	10	10	10	10	10	10	10	10	10	10	10	10	5	4	10	5	-1	0	-0.584963	0.287604	1.89087	-1.39513	PRJNA752649
50	skin	23	334759446	11	11	11	11	11	11	11	11	11	11	11	11	11	11	11	11	11	11	11	11	5	4	11	5.5	-1.5	-0.5	-1	0.738879	2.1956	-2.94853	PRJNA752649
51	spleen	23	268130184	9	9	9	9	9	9	9	9	9	9	9	9	9	9	9	9	9	9	9	9	4	4	9	4.5	-0.5	-0.5	-0.514573	0.188945	1.54341	-0.650832	PRJNA752649
52	spleen	23	282604456	9	9	10	10	9	9	10	9	9	10	9	10	9	9	9	9	9	9	10	10	5	3	9	4.5	-1.5	0.5	-0.678072	0.212913	2.07132	-0.623811	PRJNA752649
53	spleen	23	251345404	9	8	9	9	9	9	9	9	9	9	9	9	9	9	9	9	9	9	9	9	4	3	9	4.5	-1.5	-0.5	-0.678072	0.141342	1.17157	-0.656478	PRJNA752649
54	spleen	23	257130060	9	8	9	9	9	9	9	9	9	9	9	9	9	9	9	9	9	9	9	9	4	3	9	4.5	-1.5	-0.5	-0.678072	0.206073	1.53974	-0.611336	PRJNA752649
55	spleen	23	262434444	9	9	9	9	9	9	9	9	9	9	9	9	9	9	9	9	9	9	9	9	4	3	9	4.5	-1.5	-0.5	-0.514573	0.189039	1.63423	-0.889243	PRJNA752649
56	testis	23	254810468	8	8	8	8	8	8	8	8	8	9	8	9	8	8	8	8	8	8	8	8	4	3	8	4	-1	0	-0.415038	0.167462	1.54742	-3.70341	PRJNA752649
57	testis	23	222020454	7	7	7	7	7	7	7	8	7	8	7	8	7	7	7	7	7	7	8	7	3	3	7	3.5	-0.5	-0.5	-0.192645	0.0923718	0.813947	-3.14249	PRJNA752649
58	testis	23	276996340	9	9	9	9	9	9	9	9	9	9	9	9	9	9	9	9	9	9	9	9	4	4	9	4.5	-0.5	-0.5	-0.464805	0.193932	1.63645	-3.78295	PRJNA752649
59	testis	23	258722684	9	8	9	8	9	9	9	9	9	9	8	9	8	8	8	8	9	9	9	9	4	3	9	4.5	-1.5	-0.5	-0.321928	0.133541	1.61722	-5.00657	PRJNA752649
60	testis	24	236020718	8	8	8	8	8	8	8	8	8	8	8	8	8	8	8	8	8	8	8	8	4	3	8	4	-1	0	-0.415038	0.108162	1.32617	-3.50902	PRJNA752649
				diff.median.coverage Autosomes (Figure 2b)
				chr1	chr2	chr3	chr4	chr5	chr6	chr7	chr8	chr9	chr10	chr11	chr12	chr13	chr14	chr15	chr16	chr17	chr18	chr19	chr20
				0	0	0	0	0	0	0	0	0	0	0	0	0	0	0	0	0	0	0	0
				0	0	0	0	0	0	0	0	0	1	0	1	0	0	0	0	0	0	1	0
				0	0	0	0	0	0	0	0	0	0	0	0	0	0	0	0	0	0	0	0
				0	-1	0	0	0	0	0	0	0	0	-1	0	0	0	0	0	0	0	0	0
				0	0	0	0	0	0	0	0	0	0	0	0	0	0	0	0	0	0	0	0
				0	0	0	0	0	0	0	0	0	0	0	0	0	0	0	0	0	0	0	0
				0	-1	0	0	0	0	0	0	0	0	0	0	0	0	0	0	0	0	0	0
				0	0	0	0	0	0	0	0	0	0	0	0	0	0	0	0	0	0	0	0
				0	0	0	0	0	0	0	1	0	1	0	1	0	0	0	0	0	0	1	0
				0	-1	0	0	0	0	0	0	0	0	0	0	0	0	0	0	0	0	0	0
				0	-1	0	0	0	0	0	0	0	1	0	1	0	0	0	0	0	0	0	0
				0.5	-0.5	0.5	-0.5	0.5	-0.5	0.5	0.5	-0.5	0.5	-0.5	0.5	-0.5	-0.5	-0.5	-0.5	0.5	-0.5	0.5	0.5
				1	0	0	0	0	1	1	1	1	0	0	0	0	0	0	0	1	1	1	1
				0	0	0	0	0	0	0	0	0	1	0	1	0	0	0	0	0	0	1	0
				0	0	0	0	0	0	0	0	0	1	0	1	0	0	0	0	0	0	1	0
				0	0	0	0	0	0	0	0	0	0	0	0	0	0	0	0	0	0	0	0
				0	0	0	0	0	0	0	0	0	0	0	1	0	0	0	0	0	0	0	0
				0	0	0	0	0	0	0	0	0	0	0	0	0	0	0	0	0	0	0	0
				0	0	0	0	0	0	0	0	0	0	0	1	0	0	0	0	0	0	0	0
				0	0	0	0	0	0	0	0	0	0	0	0	0	0	0	0	0	0	0	0
				0	-1	0	-1	0	0	0	0	0	0	-1	0	-1	-1	-1	0	0	0	0	-1
				1	0	1	0	0	0	0	1	0	1	0	0	0	0	0	0	1	1	1	0
				0.5	-0.5	0.5	-0.5	-0.5	0.5	-0.5	0.5	0.5	0.5	-0.5	-0.5	-0.5	-0.5	-0.5	0.5	0.5	0.5	0.5	-0.5
				0	0	0	0	0	0	0	0	0	0	0	0	0	0	0	0	0	0	0	0
				0	0	0	0	0	0	0	0	0	0	0	0	0	0	0	0	0	0	0	0
				0	0	0	0	0	0	0	0	0	1	0	1	0	0	0	0	0	0	1	0
				0	-1	0	0	0	0	0	0	0	0	-1	0	-1	-1	-1	0	0	0	0	-1
				0	0	0	0	0	0	0	0	0	0	0	0	0	0	0	0	0	0	0	0
				0	0	0	0	0	0	0	0	0	1	0	1	0	0	0	0	0	0	1	0
				0	0	0	0	0	0	0	0	0	0	0	0	0	0	0	0	0	0	0	0
				0	0	0	0	0	0	0	0	0	0	0	0	0	0	0	0	0	0	0	0
				0	-1	0	-1	0	0	0	0	-1	0	-1	0	-1	-1	-1	-1	0	0	0	-1
				0	-1	0	0	0	0	0	0	0	0	0	0	0	0	0	0	0	0	0	0
				0	0	0	0	0	0	0	0	0	0	0	0	0	0	0	0	0	0	0	0
				0	0	0	0	0	0	0	0	0	0	0	0	0	0	0	0	0	0	0	0
				1	0	1	0	0	0	0	1	0	1	0	1	0	0	0	0	0	0	1	1
				0.5	-0.5	0.5	-0.5	-0.5	0.5	0.5	0.5	0.5	0.5	-0.5	-0.5	-0.5	-0.5	-0.5	0.5	-0.5	0.5	0.5	-0.5
				0	-1	0	0	0	0	0	0	0	0	-1	0	0	-1	-1	0	0	0	0	0
				0	0	1	0	0	0	0	1	0	1	0	1	0	0	0	1	0	0	1	0
				0	0	0	0	0	0	0	0	0	0	0	0	0	0	0	0	0	0	0	0
				0	-1	0	0	0	0	0	0	0	0	0	0	-1	-1	-1	0	0	0	0	-1
				0	0	0	0	0	0	0	0	0	0	0	0	0	0	0	0	0	0	0	0
				0	0	0	0	0	0	0	0	0	0	0	0	0	0	0	0	0	0	0	0
				0	0	0	0	0	0	0	0	0	0	0	0	0	0	0	0	0	0	0	0
				0	0	0	0	0	0	0	0	0	1	0	1	0	0	0	0	0	0	1	0
				0	0	0	0	0	0	0	0	0	0	0	0	0	0	0	0	0	0	0	0
				0	0	0	0	0	0	0	0	0	0	0	0	0	0	0	0	0	0	0	0
				0	0	0	0	0	0	0	0	0	1	0	1	0	0	0	0	0	0	1	0
				0	0	0	0	0	0	0	0	0	0	0	0	0	0	0	0	0	0	0	0
				0	0	0	0	0	0	0	0	0	0	0	0	0	0	0	0	0	0	0	0
				0	0	0	0	0	0	0	0	0	0	0	0	0	0	0	0	0	0	0	0
				0	0	1	1	0	0	1	0	0	1	0	1	0	0	0	0	0	0	1	1
				0	-1	0	0	0	0	0	0	0	0	0	0	0	0	0	0	0	0	0	0
				0	-1	0	0	0	0	0	0	0	0	0	0	0	0	0	0	0	0	0	0
				0	0	0	0	0	0	0	0	0	0	0	0	0	0	0	0	0	0	0	0
				0	0	0	0	0	0	0	0	0	1	0	1	0	0	0	0	0	0	0	0
				0	0	0	0	0	0	0	1	0	1	0	1	0	0	0	0	0	0	1	0
				0	0	0	0	0	0	0	0	0	0	0	0	0	0	0	0	0	0	0	0
				0	-1	0	-1	0	0	0	0	0	0	-1	0	-1	-1	-1	-1	0	0	0	0
				0	0	0	0	0	0	0	0	0	0	0	0	0	0	0	0	0	0	0	0
